# Supplementary material for: Evaluation of buprenorphine as optimisation of postoperative analgesia in feral cats undergoing ovariohysterectomy under field conditions
Source: J Small Anim Pract. 2025 Dec 3;67(4):335–42. doi: 10.1111/jsap.70064 (PMC13050595; doi:10.1111/jsap.70064)
Supplement: Supplementary file 1 — Data S1: [file JSAP-67-335-s001.xlsx]

## Sheet: SIGNALEMENT
Study Buprenorphine
NUMBER	STUDY NUMBER	GROUP	DATE	SEX	WEIGHT	BCS	DOSAGE Ketamine	DOSAGE Medetomidine	DOSAGE Propofol	PREGNANCY	SURGERY TIME	ANAESTHESIA TIME	INDUCTION	SKIN INCISION	SKIN SUTURE	Atipamezol	NOTES/COMMENTS	RECOVERY	TIME BUPAQ	TIME ATIPAMEZOL	ATIPAMEZOLE	EATING (evening/morning?)
A1	A1		2025-07-17	F	3.3	4	5	20	0	n	9	20	08:49:00	09:00:00	09:08:00	n		09:10:00	09:09:00	-	n	Yes, morning
A3	A2		2025-07-17	F	1.6	2	5	20	0	n	8	18	09:10:00	09:20:00	09:27:00	y	tooth abscess, removed three teeth	09:30:00	09:28:00	10:17:00	y	Yes, morning
A4	A3		2025-07-17	F	2.4	3	5	20	0	n	8	18	09:24:00	09:34:00	09:41:00	y		09:43:00	09:42:00	10:30:00	y	No
C1	A4		2025-07-17	F	2.2	3	7	30	0.5	n	8	30	09:39:00	10:01:00	10:08:00	n	awake and moving after 45 min	10:11:00	10:09:00	-	n	Yes, evening
E1	A5		2025-07-17	F	1.7	3	5	20	3.5	n	22	37	09:58:00	10:13:00	10:34:00	n	free fluid in the abdomen, propofol 3.5mg/kg IV in total, tranexamic acid 20mg/kg IV, awake very quickly	10:37:00	10:35:00	-	n	Yes, morning
F2	A6		2025-07-17	F	4.4	4	5	20	0.5	y	12	42	10:09:00	10:39:00	10:50:00	n	pregnant (medium stage), awake soon	10:55:00		-	n	Yes, morning
F3	A7		2025-07-17	F	3.4	5	7.6	29	2	n	8	45	10:20:00	10:57:00	11:04:00	n	top up medet 0.03ml + ketamine 0.09ml IM at 10:46, propofol 2mg/kg IV	11:06:00	11:05:00	-	n	No
F4	A8		2025-07-17	F	5.5	6	6.8	27	2	y	15	43	10:55:00	11:23:00	11:37:00	n	top up propofol 2.5mg/kg IV, 0.1 ml ketamin, 0.04ml medet	11:39:00	11:38:00		n	Yes, evening
H1	A9		2025-07-17	F	4.9	6	5	20	1.5	n	11	35	11:19:00	11:43:00	11:53:00	y	top up propofol 1.5mg/kg IV, reddened eye, some reddened gingiva	11:58:00	11:54:00		n	not here overnight
F1	A10		2025-07-17	F	2.8	4	5	20	2	y	16	50	11:25:00	11:59:00	12:14:00	n	Propofol 2mg/kg IV, pregnant (medium stage), diarrhoea, infected eye OS	12:18:00	12:15:00	-	n	Yes, morning small amount
J4	A11		2025-07-17	F	3.5	4	5	20	1.5	n	8	38	11:52:00	12:22:00	12:29:00	y	Propofol 1.5mg/kg	12:34:00	12:30:00	13:21:00	y	Yes, morning
i1	A12		2025-07-17	F	3.4	4	5	20	1.5	n	12	39	12:06:00	12:33:00	12:44:00	n	Propofol 1.5mg/kg IV, cyst right ovary	12:46:00	12:45:00		n	Yes, evening
J2	A13		2025-07-17	F	3.1	3	5	20	0.5	n	9	27	12:29:00	12:47:00	12:55:00	n		12:59:00	12:56:00		n	Yes, morning (1/2)
J1	A14		2025-07-17	F	2.8	4	5	20	1.5	n	7	19	12:48:00	13:00:00	13:06:00	n	one tooth removed, Propofol 1.5g/kg IV	13:09:00	13:07:00		n	Yes, evening
B2	B1		2025-07-18	F	1.9	4	7.5	30	1	n	10	31	08:07:00	08:28:00	08:37:00	y	first IV paravenous, top up with ketamine 0.05ml, medetomidine 0.03ml, butorphanol 0.03ml at 08:30; propofol 1mg/kg intraop	08:40:00	08:38:00	09:30:00	y	yes, evening
A1	B2		2025-07-18	F	2.2	4	5	20	0	n	8	28	08:23:00	08:43:00	08:50:00	n		08:55:00	08:51:00		n	yes, evening
A2	B3		2025-07-18	F	2.4	4	5	20	1	n	8	26	08:38:00	08:56:00	09:03:00	n	Propofol 1mg/kg	09:07:00	09:04:00		n	yes, evening
B1	B4		2025-07-18	F	1.8	4	5	20	2.5	n	8	30	08:48:00	09:10:00	09:17:00	n+Q21:Q48	Propofol mg/kg IV	09:20:00	09:18:00		n	yes, evening
A3	B5		2025-07-18	F	2.5	4	5	20	2	n	9	33	08:58:00	09:22:00	09:30:00	n	Propofol 2mg/kg IV	09:33:00	09:31:00		n	yes, evening
B4	B6		2025-07-18	F	1.7	3	5	20	2.5	n	8	35	09:09:00	09:36:00	09:43:00	n	Propofol 2.5mg/kg	09:45:00	9:44:00		n	yes, evening
B5	B7		2025-07-18	F	2	5	5	20	2	n	6	35	09:19:00	09:48:00	09:53:00	n	Propofol 2mg/kg IV	09:56:00	09:54:00		n
B3	B8		2025-07-18	F	3	5	5	20	1.5	n	8	31	09:34:00	09:59:00	10:06:00	n	Propofol 1.5mg/kg IV	10:11:00	10:07:00		n	yes, evening
B6	B9		2025-07-18	F	1.9	4	7.6	30	3	n	6	38	09:39:00	10:11:00	10:16:00	n	ketamine 0.05ml and medetomidine 0.02ml at 09:50, propofol 3mg/kg IV	10:20:00	10:17:00		n	yes, evening
B7	B10		2025-07-18	F	1.4	3	5	20	3	n	7	26	10:03:00	10:22:00	10:28:00	y	Propofol 2mg/kg IV	10:31:00	10:30:00	11:11:00	y
D1	B11		2025-07-18	F	2.8	4	5	20	2	n	6	26	10:15:00	10:35:00	10:40:00	y	Propofol 2mg/kg IV	10:43:00	10:41:00		n
D2	B12		2025-07-18	F	2.8	5	5	20	2	n	9	26	10:26:00	10:43:00	10:51:00	n	Propofol 2mg/kg IV	10:56:00	10:52:00		n	yes, evening
D4	B13		2025-07-18	F	3.9	5	7.5	32	2.5	n	7	34	10:38:00	11:05:00	11:11:00	n	Propofol 2.5mg/kg IV	11:15:00	11:12:00		n
D5	B14		2025-07-18	F	3	5	5	20	2	n	6	29	10:55:00	11:18:00	11:23:00	n	Propofol 2mg/kg IV	11:28:00	11:24:00		n	yes, evening
E1	B15		2025-07-18	F	2	3	5	20	1.5	n	8	29	11:09:00	11:30:00	11:37:00	y	propofol 1.5mg/kg IV, short period of apnoea (60sec) intraop	11:40:00	11:38:00		n
F1	B16		2025-07-18	F	3.2	4	9.6	35	2	n	6	26	11:23:00	11:43:00	11:48:00	n	Propofol 2mg/kg IV	11:52:00	11:50:00		n
G1	B17		2025-07-18	F	3.5	6	5	20	2	n	8	25	11:42:00	11:59:00	12:06:00	n	Propofol 2mg/kg IV	12:09:00	12:08:00		n
L1	B18		2025-07-18	F	2.5	4	5	20	2.5	n	13	37	11:56:00	12:20:00	12:32:00	n	Propofol 2.5mg/kg	12:35:00	12:33:00		n
M1	B19		2025-07-18	F	4.2	4	5	20	1.5	n	9	38	12:10:00	12:39:00	12:47:00	n	Propofol 1.5mg/kg IV	12:50:00	12:48:00		n
L2	B20		2025-07-18	F	2.6	4	5	20	2	n	11	42	12:22:00	12:53:00	13:03:00	n	Propofol 2mg/kg IV	13:07:00	13:05:00		n
A1	C1		2025-07-19	F	2.2	4	5	20	1	n	12	27	07:57:00	08:12:00	08:23:00	n	huge ovarian cyst right side (10ml); propofol 1mg/kg IV	08:27:00	08:24:00		n
B1	C2		2025-07-19	F	2.5	4	5	20	2.5	n	7	29	08:07:00	08:29:00	08:35:00	n	Propofol 2.5mg/kg	08:39:00	08:36:00		n
B3	C3		2025-07-19	F	2.7	5	5	20	2	n	7	38	08:10:00	08:41:00	08:47:00	n	mild diarrhoea, propofol 2mg/kg IV	08:51:00	08:48:00		n
E1	C5		2025-07-19	F	3.3	5	5	20	3.5	n	11	60	08:50:00	09:39:00	09:49:00	n	Propofol 2mg/kg IV	09:54:00	09:50:00		n
H1	C6		2025-07-19	F	2.4	4	5	20	3	n	12	35	09:33:00	09:56:00	10:07:00	n	Propofol 3mg/kg IV	10:10:00	10:08:00		n
G1	C7		2025-07-19	F	2.6	4	8	38	1.5	n	6	61	09:18:00	10:13:00	10:18:00	n	Propofol 1.5mg/kg IV	10:22:00	10:20:00		n	yes, evening
I1	C8		2025-07-19	F	3	5	5	20	1	n	8	32	09:58:00	10:22:00	10:29:00	n	Propofol 1mg/kg IV	10:32:00	10:30:00		n
J1	C9		2025-07-19	F	3.1	4	5	20	2	n	8	23	10:16:00	10:31:00	10:38:00	y	Propofol 2mg/kg IV	10:40:00	10:39:00		n	yes, evening
K3	C10		2025-07-19	F	3.7	5	5	20	2	n	12	30	10:36:00	10:54:00	11:05:00	n	Propofol 2mg/kg IV, pregnant medium stage	11:09:00	11:06:00		n
K4	C11		2025-07-19	F	3.6	5	5	20	1.5	n	9	29	10:49:00	11:09:00	11:17:00	n	Propofol 1.5mg/kg IV	11:20:00	11:19:00		n
L2	C12		2025-07-19	F	3	5	5	20	4	n	24	56	10:52:00	11:22:00	11:45:00	n	Propofol 4mg/kg IV	11:49:00	11:47:00		n
M1	C13		2025-07-19	F	2.4	6	5	20	2	n	7	46	11:10:00	11:49:00	11:55:00	n	Propofol 2mg/kg IV	12:00:00	11:56:00		n
N1	C14		2025-07-19	F	3.5	5	5	20	1	n	9	56	11:22:00	12:09:00	12:17:00	n	Propofol 1mg/kg IV	12:23:00	12:18:00		n	yes, evening
P1	C15		2025-07-19	F	2.9	3	5	20	2	n	7	31	11:57:00	12:21:00	12:27:00	n	Propofol 2mg/kg IV	12:29:00	12:28:00		n
R1	C16		2025-07-19	F	3.1	6	5	20	2	n	10	29	12:11:00	12:30:00	12:39:00	n	Propofol 2mg/kg IV	12:42:00	12:40:00		n
					2.86327	4	5.44082	21.8571	5.44082		9.44898	34.0408
					0.838822	0.921622	1.05966	4.45814	0.913453		3.61438	10.1095

## Sheet: PAIN SCORE
PAIN SCORE
			1 = pre-OP, 2 = 1h post Extubation, 3 = 3h, 4 = 6h, 5 = 24h
NUMBER	STUDY NUMBER	GROUP	TIME PAIN SCORE	TIME	1	2	3	4a	4b	5	6	7	TOTAL	NEED FOR RESCUE ANALGESIA 0 = no, 1 = yes	RESCUE ANALGESIA ADMINISTERED 0 = no, 1 = yes	NOTES/COMMENTS
A1	A1	A	3	12:09:00	0	0	0	1	2	1	1	1	6			able to open cage, seems to be very dull but unclear if from medication or heat, RR very high
		A	6	15:09:00	0	0	0	1	1	1	1	1	5			still not responding a lot to interaction, high RR rate
		A	24	09:09:00	0	0	0	0	0	0	1	0	1			stressed but responding nicely to stroking, mild tension upon abdominal palpation, turning into lateral and mild flattening of ears, overwise relaxed and comfortable; still high RR
A3	A2	A	3	12:28:00	0	0	0	0	0	0	2	0	2			able to open cage and stoke cat, miauing upon wound palpation
		A	6	15:28:00	0	0	0	0	0	0	2	1	3			able to open cage, laying in lateral but responding well to manipulation, but reacting upon abdominal palpation with flexing lex, miauing once
		A	24	09:28:00	0	0	0	0	0	0	0	0	0			very chatty, seems to be relaxed and comfy, soft abdomen on palpation
A4	A3	A	3	12:42:00	0	0	0	1	1	1	1	2	6			high respiratory rate, very anxious/fearful, able to open cage
		A	6	15:42:00	0	0	0	1	1	1	1	1	5			high respiratory rate, still anxious, able to open cage
		A	24	09:42:00	0	0	0	0	0	1	0	1	2			high RR, anxious/fearful, flattening ears upon strocking but most likely due to fear, soft abdomen upon palpation
C1	A4	B	3	13:09:00	0	0	0	1	1	1	1	2	6
		B	6	16:09:00	0	0	0	0	1	1	2	1	5			able to open cage, tensing on abdominal palpation, flinching slightly, miauing very quietly
		B	24	10:09:00	0	0	0	0	1	1	1	0	3			anxious/fearful, hiding at back of box when trying to stroke, very suspicious look, but seems comfortable when undisturbed
E1	A5	B	3	13:35:00	0	2	0	1	2	1	1	2	9			anxious/fearful, hiding at back of box,
		B	6	16:35:00	0	0	0	0	1	0	1	0	2			sitting at back of the box but interested in surrounding
		B	24	10:35:00	0	0	0	0	0	0	0	0	0			very relaxed, likes to cuddle, making buiscuits, looks comfortable
F2	A6	B	3	13:51:00	0	0	0	0	1	0	1	1	3			slightly anxious, at box of box but not hunched
		B	6	16:51:00	0	0	0	1	1	0	0	1	3			slightly anxious but interested in surroundings, soft abdomen upon palpation, not reacting
		B	24	10:51:00	0	0	0	0	1	0	0	0	1			anxious, but responding well to stroking, soft abdomen on palpation, seems to be comfortable
F3	A7	B	3	14:05:00	0	2	0	1	2	1	1	2	9			very high respiratory rate, seems to be very stressed/anxious/fearful; tensed and shivering on abdominal palpation, but hard to say whether due to pain or anxious behaviour
		B	6	17:05:00	0	0	0	1	2	1	2	1	7			high respiratory rate, very head shy, tensed on abdominal palpation, miaued once, overall anxious/fearful
		B	24	11:05:00	0	0	0	1	0	2	2	0	5			aggressive, not able to open cage, hissing as soon as approaching, not able to touch belly with stick (Q5 and Q6 not doable)
F4	A8	A	3	14:38:00	0	0	0	0	2	0	0	1	3			responds nicely to stroking, likes cuddles
		A	6	17:38:00	0	0	0	0	1	0	1	0	2			interested in surroundings, miauing upon vocal stimulation, mildly tensed abdomen upon palpation, laying down and turning on to back, macking biscuits while cuddling, seems relaxed
		A	24	11:38:00	0	0	0	0	0	0	0	0	0			happy to cuddle, not reacting on abdominal palpation, relaxed and comfortable
H1	A9	B	3	14:54:00	0	0	0	0	2	0	0	2	4			very fast respiratory rate, some open mouth breathing observed; anxious/stressed, unclear if tensed muzzle due to stress or pain as not reacting on abdominal palpation, able to open the cage
		B	6	17:54:00	0	0	0	0	2	0	1	0	3			seems to be quite relaxed, turning into lateral upon abdominal palpation, mildly tensed abdomen upon palpation
		B	24	14:30:00	0	0	0	0	1	0	1	0	2			sitting quiet in box, reacting mildly to wound palpation (moving slightly away, mild tension)
F1	A10	B	3	15:15:00	0	0	0	1	2	0	0	1	4			sitting in box, seems a bit anxious, unclear whether muzzle tension due to stress or pain as not reacting on abdominal palpation
		B	6	18:15:00	2	0	0	1	2	1	1	1	8
		B	24	12:15:00	0	0	0	1	2	2	2	1	8			sitting in box, hissing as soon as trying to open box, tensed muzzle but unclear whether due to stress or pain, not able to touch abdomen with stick, not able to judge palpation around wound
J4	A11	A	3	15:30:00	0	0	0	1	0	0	0	2	3			very anxious, open mouth breathing and panting, most likely due to stress, no able to open box as aggressive, not reacting upon strokin and touching abdomen with stick
		A	6	18:30:00	0	0	0	2	1	2	1	2	8			very anxious, hiding in back of box as soon as opening door, not able to touch cat, not reacting upon stick palpation of abdomen, tensed muzzle and flattened ears as soon as approaching box
		A	24	12:30:00	0	0	0	1	1	2	0	2	6			very anxious/fearful, flattening of ears and hissing as soon as trying to stroke, not able to touch but not reacting to abdominal palpation with stick
i1	A12	A	3	15:45:00	0	0	0	0	0	0	0	0	0			very relaxed, able to open cage, responding well to cuddles
		A	6	18:45:00	0	0	0	0	1	0	0	0	1			relaxed, happy to cuddle, purring
		A	24	12:45:00	0	0	0	0	0	0	0	0	0			relaxed, happy to cuddle, purring
J2	A13	B	3	15:56:00	0	0	0	0	0	1	0	1	2			showed open mouth breathing/panting before, most likely due to heat, calming down after cooling down with ventilator, seems relaxed, able to open cage
		B	6	18:56:00	0	0	0	2	2	2	2	1	9			open mouth breathing, unclear if due to heat/stress/pain, anxious, but also reacting upon abdominal palpation
		B	24	12:56:00	0	0	0	0	1	2	0	2	5			anxious/fearful, hissing when trying to touch, still high RR, not reacting upon abdominal palpation with stick
J1	A14	A	3	16:07:00	0	0	0	0	0	0	0	0	0			seems a bit stressed (high RR) but relaxed and interested in surroundings, able to open cage, very head shy but able to palpate wound, no reaction shown
		A	6	19:07:00	0	0	0	0	1	0	1	0	2			relaxed, interested in surroundings, slightly head shy but able to palpate abdomen, abdomen mildly tensed upon palpation
		A	24	13:07:00	0	0	0	0	1	0	0	0	1			first hissing, but then able to palpate abdomen, soft abdomen, seems relaxed
B2	B1	A	3	11:38:00	0	0	0	0	0	0	0	0	0			happy and comfortable, likes cuddles
		A	6	14:38:00	0	0	0	0	0	0	1	0	1			happy and comfortable, but mild reaction on wound palpation
		A	24	08:38:00	0	0	0	0	0	0	0	0	0			happy and comfortable, less compliant than before
A1	B2	B	3	11:51:00	0	0	0	0	1	0	1	0	2			nice cat, happy to cuddle, mild tension on abdominal palpation
		B	6	14:51:00	0	0	0	0	0	0	1	0	1			nice cat, very interested in surroundings, looks very comfortable from outside but mild tension upon abdominal palpation
		B	24	08:51:00	0	0	0	0	0	0	0	0	0			nice cat, very cuddly, looks very bright
A2	B3	A	3	12:04:00	0	0	0	1	2	1	0	1	5			quite flat and dull, laying in lateral, not reacting a lot on abdominal palpation but seems overall not very comfortable
		A	6	15:04:00	0	0	0	0	1	0	1	0	2			comes for cuddles, some tension on abdominal palpation, interested in surroundings
		A	24	09:04:00
B1	B4	B	3	12:18:00	0	0	0	0	0	0	0	0	0			happy and comfortable, likes cuddles, soft abdomen on palpation
		B	6	15:18:00	0	0	0	0	0	0	0	0	0			happy and comfortable, likes cuddles, soft abdomen on palpation
		B	24	09:18:00	0	0	0	0	0	0	0	0	0			happy and comfortable, purring, likes cuddles, soft abdomen
A3	B5	B	3	12:31:00	0	0	0	0	0	0	1	0	1			happy and comfortable, likes cuddles, mild tension on abdominal palpation
		B	6	15:31:00	0	0	0	0	0	0	0	0	0			happy and comfortable, purring, likes cuddles, soft abdomen
		B	24	09:31:00	0	0	0	0	0	0	0	0	0			happy and comfortable, cuddling, also during wound palpation
B4	B6	A	3	12:44:00	0	0	0	0	1	0	1	0	2			happy and comfortable, likes cuddles, purring, tucking up abdomen on wound palpation
		A	6	15:44:00	0	0	0	0	0	0	1	0	1			happy and comfortable, likes cuddles, purring, moving away upon wound palpation
		A	24	09:44:00	0	0	0	0	0	0	0	0	0			happy and comfortable, likes cuddles, no reaction upon wound palpation
B5	B7	B	3	12:54:00	0	0	0	0	0	0	1	0	1			happy, like to cuddle, mildly moving away while palpating abdomen, seems comfortable
		B	6	15:54:00	0	0	0	0	0	0	1	0	1			happy, likes to cuddles, does not like wound palpation (moving away), seems comfortable, purring
		B	24	09:54:00	0	0	0	0	0	0	0	0	0			happy, likes to cuddle, comfortable upon wound palpation
B3	B8	A	3	13:07:00	0	0	0	1	1	1	1	1	5			squinting eyes while sitting in back of kennel, very suspicious upon trying to touch, able to touch,
		A	6	16:07:00	0	0	0	0	1	0	1	1	3			sitting at back of kennel, but also a bit anxious, does not like wound palpation (mild flattening of ears, moving away)
		A	24	10:07:00	0	0	0	0	0	0	0	0	0			suspicious at first, does not like to be touched at all, but no reaction upon wound palpation, looks comfortable
B6	B9	A	3	13:17:00	0	0	0	0	2	0	1	1	4			nice cat, squinting eyes while sitting in back of box, suspicious upon strocking, but then responding nicely, reacting on abdominal palpation (moving away)
		A	6	16:17:00	0	0	0	1	2	1	1	1	6			seems quite dull, squinting eyes, does not really interact with surroundings/stroking, tensing abdomen and flattening ears on wound palpation
		A	24	10:17:00	0	0	0	0	0	0	1	0	1			seems comfortable and happy, comes for cuddles, mild reaction upon wound palpation (moving away)
B7	B10	B	3	13:30:00	0	0	0	0	1	0	1	1	3			first suspicious upon first touch but nice cat, seems uncomfortable upon palpation of wound, moving away
		B	6	16:30:00	0	0	0	1	2	1	1	1	6			a bit dull, squinting eyes, not really interacting, tucking belly in and moving away at wound palpation
		B	24	10:30:00	0	0	0	0	0	0	1	0	1			seems comfortable, mild reaction upon wound palpation (turning head around)
D1	B11	B	3	13:41:00	0	0	0	1	1	0	1	1	4			very suspicious but able to touch, sitting in back of box and squinting eyes, slightly uncomfortable on wound palpation
		B	6	16:41:00	0	0	0	0	0	0	1	2	3			hard to pain score as anxious and hiding in back of kennel as soon as approaching, hard to tell whether she just don't like to be touched on the abdomen or if she is painful
		B	24	10:41:00	0	0	0	0	0	0	1	0	1			able to stroke, vocalising a lot, moving away upon wound palpation, flexing hindlimbs
D2	B12	B	3	13:52:00	0	0	0	1	1	0	1	0	3			still quite sleepy but seems relaxed, responding well to stroking, mildly reacting on abdominal palpation
		B	6	16:52:00	0	0	0	0	0	0	0	0	0			seems to be very comfortable, comes for cuddles, cuddling while palpating wound
		B	24	10:52:00	0	0	0	0	0	0	0	0	0			happy and comfortable, no reaction to wound palpation, likes to cuddle
D4	B13	B	3	14:12:00	0	0	0	1	1	1	1	0	4			high RR (most likely due to heat), slightly dull, tensed abdomen and flattening ears upon abdominal palpation
		B	6	17:12:00	0	0	0	1	1	1	0	0	3			high RR, slightly tensed on abdominal palpation
		B	24	11:12:00	0	0	0	0	1	1	1	0	3			sitting in back of box, very anxious and tensed up, hard to differentiate whether due to pain or behaviour
D5	B14	A	3	14:24:00	0	0	0	1	1	0	1	0	3			high RR (most likely due to heat), first a bit suspicious but responding nicely to stroking, slightly anxious, mild reaction on palpation of wound with flattening of ears, moving away
		A	6	17:24:00	0	0	0	1	1	0	1	1	4			high RR, responding nicely to stroking, uncomfortable on wound palpation (flattening ears, moving around)
		A	24	11:24:00	0	0	0	0	0	0	1	0	1			RR still slightly elevated, seems comfortable but mild reaction upon wound palpation (mild tension of abdomen)
E1	B15	A	3	14:38:00	0	0	0	1	2	1	1	1	6			seems still a bit flat, not responding much to strocking, abdomen tensed on palpation
		A	6	17:38:00	0	2	0	0	1	0	1	0	4			in back of cage but interacting when opening door and strocking, abdomen tensed on wound palpation
		A	24	11:38:00	0	0	0	0	0	0	0	0	0			anxious, in back of cage, but interacting nicely when strokcing, comfortable upon wound palpation
F1	B16	A	3	14:50:00	0	0	0	0	0	0	0	0	0			seems to be comfy, very interested in surroundings, soft abdomen
		A	6	17:50:00	0	0	0	0	0	0	1	0	1			seems to be comfy, likes to cuddle, mild reaction on wound palpation (moving away)
		A	24	11:50:00	0	0	0	0	0	0	1	0	1			looks comfy and happy, cuddling, does not like to be touched around wound (turning head)
G1	B17	A	3	15:08:00	0	0	0	0	2	1	0	1	4			a bit dull, squinting eyes, but no reaction on palpation of the wound
		A	6	18:08:00	0	0	0	0	2	0	0	1	3			quiet, but interacting when stroking, squinting eyes a bit but no reaction upon wound palpation
		A	24	12:08:00	0	0	0	0	0	0	0	0	0			very happy and comfy, comes for cuddles
L1	B18	B	3	15:33:00	0	0	0	1	2	1	1	1	6			looks not very comfortable, squinting eyes, shaking a bit, tension on abdominal palpation
		B	6	18:33:00	0	0	0	1	2	1	1	1	6			still does not look very comfortable, hiding in back of cage when trying to stroke, abdomen tensed upon wound palpation
		B	24	12:33:00	0	0	0	0	0	1	1	0	2			hiding in back of cage, very anxious, tensing up while strocking, hard to differentiate whether due to pain or behaviour
M1	B19	A	3	15:48:00	0	0	0	1	1	2	2	1	7			squinting eyes, able to touch head but hissing and groaning as soon as wanting to touch abdomen
		A	6	18:48:00	0	0	0	1	2	0	1	1	5			squinting eyes, able to stroke, reacting on palpation of wound (turning head around)
		A	24	12:48:00	0	0	0	0	0	0	0	0	0			lookes very comfy and happy, likes to cuddle
L2	B20	B	3	16:05:00	0	0	0	0	2	1	1	1	5			squinting eyes a bit, moving away upon palpation of wound, still a bit dull/sleepy
		B	6	19:05:00	0	0	0	0	1	2	2	0	5			able to stroke head, but hissing and groaning as soon as stroking other parts of body, hard to judge whether abdomen painful or just not liking it when being touched, seems to be stressed in box and scratches on box
		B	24	13:05:00	0	0	0	0	0	0	1	0	1			happy and comfortable, likes to cuddle
NUMBER	STUDY NUMBER	GROUP	TIME PAIN SCORE	TIME	1	2	3	4a	4b	5	6	7	TOTAL	NEED FOR RESCUE ANALGESIA 0 = no, 1 = yes	RESCUE ANALGESIA ADMINISTERED 0 = no, 1 = yes	NOTES/COMMENTS
A1	C1	A	3	11:24:00	0	3	0	2	2	1	1	1	10			seems not comfortable, tension and flattening of ears on wound palpation
		A	6	14:24:00	0	3	0	2	1	1	1	1	9			looks not very comfortable, squinting eyes, sitting at back of kennel, flattening of ear on wound palpation
		A	24	08:24:00	0	3	0	2	1	1	0	1	8			sitting at back of box, seems to be anxious but does not look healthy and comfortable at all, (struppiges Fell), no reaction on wound palpation, hard to pain score as not sure what is related to behaviour/pain
B1	C2	B	3	11:36:00	0	0	0	1	0	1	1	1	4			sitting in box, some tension of abdomen
		B	6	14:36:00	0	0	0	0	0	0	0	0	0			comfy and happy, upset to be in box, wants to break out, no reaction to abdominal palpation
		B	24	08:36:00	0	0	0	0	0	0	0	0	0			comfy and happy, wants to break out of box, no reaction to wound palpation
B3	C3	B	3	11:48:00	0	0	0	1	2	0	0	1	4			sitting in box, not reacting on wound palpation but does not look very comfortable overall
		B	6	14:48:00	0	0	0	0	0	0	1	0	1			very active in box, looks comfortable, wants to go out, mild tension on wound palpation
		B	24	08:48:00	0	0	0	0	0	0	0	0	0			active in box, looks comfortable, no reaction on wound palpation
D2	C4	A	3													dropped out due to haemoabdomen
		A	6
		A	24
E1	C5	B	3	12:50:00	0	3	0	0	2	1	1	1	8			tensed up, moving away upon wound palpation
		B	6	15:50:00	0	3	0	1	2	1	1	1	9			still tensed up, sitting at back of cage, not able to touch, unclear if also anxious, high RR
		B	24	09:50:00	0	0	0	0	0	1	0	0	1			very anxious, escaped overnight, hard to pain score as tensing up as soon as being touched, but looks comfortable otherwise
H1	C6	B	3	13:08:00	0	0	0	0	0	2	0	1	3			hissing and scratching as soon as approaching near cat, not able to stroke, palpated abdomen witch stick, not reacting
		B	6	16:08:00	0	0	0	0	0	2	0	1	3			hissing and scratching as soon as approaching near cat, seems to be very anxious, looks comfortable from outside, not able to stroke, palpated abdomen witch stick, not reacting
		B	24	10:08:00	0	0	0	0	0	0	0	0	0			hissing as soon as approaching near cat, seems really anxious, not reacting differently to wound palpation with stick, looks comfortable otherwise
G1	C7	A	3	13:20:00	0	0	0	0	0	0	0	0	0			seems happy and comfortable, interested in surroundings, not reacting to wound palpation
		A	6	16:20:00	0	0	0	0	0	0	0	0	0			happy and comfortable, cuddling, no reaction to wound palpation
		A	24	10:20:00	0	0	0	0	0	0	0	0	0			happy and comfortable, likes cuddling, no reaction to wound palpation
I1	C8	A	3	13:30:00	0	2	0	1	2	1	2	1	9			seems not comfortable, sitting at back of box, hissing while stroking
		A	6	16:30:00	0	0	0	1	1	0	1	1	4			seems not very comfortable when looking from outside, but then nicely interacting when stroking
		A	24	10:30:00	0	0	0	1	0	0	0	0	1			mild flattening of ears when looking from outside, but also anxious, interacting nicely, no reaction on wound palpation
J1	C9	B	3	13:39:00	0	0	0	0	1	0	0	0	1			seems comfortable and relaxed, no reaction on wound palpation
		B	6	16:39:00	0	0	0	0	0	0	0	0	0			very comfortable and relaxed, wants to leave cage, no reaction on wound palpation
		B	24	10:39:00	0	0	0	0	0	0	0	0	0			very comfortable and happy, loves cuddles, no reation on wound palpation
K3	C10	B	3	14:06:00	0	0	0	0	0	0	0	0	0			happy and comfortable, cuddling while palpating wound
		B	6	17:06:00	0	0	0	0	0	0	0	0	0			happy and comfortable, cuddling while palpating wound
		B	24	11:06:00	0	0	0	0	0	0	0	0	0			happy and comfortable, loves cuddles, no reaction on wound palpation
K4	C11	A	3	14:19:00	0	0	0	0	0	0	0	0	0			happy and comfortable, relaxed, likes cuddles, no reaction while palpating wound
		A	6	17:19:00	0	0	0	0	0	0	0	0	0			happy and comfortable, no reaction on wound palpation
		A	24	11:19:00	0	0	0	0	0	0	0	0	0			happy and comfortable, no reaction on wound palpation, likes cuddles
L2	C12	B	3	14:47:00	0	0	0	1	1	1	1	3	7			very quiet, seems a bit dull, mild tension on wound palpation
		B	6	17:47:00	0	0	0	0	2	1	1	3	7			very quiet, not interacting much, moving away upon wound palpation, squinting eyes
		B	24	11:47:00	0	0	0	0	0	0	1	0	1			likes to cuddle, still moving away and turning head upon wound palpation, but looks otherwise comfortable
M1	C13	A	3	14:56:00	0	0	0	1	0	0	1	0	2			seems comfortable, mild tension on wound palpation, wants break out of cage
		A	6	17:56:00	0	0	0	1	1	1	1	1	5			a bit more quiet, not interacting a lot, flattening of ears and moving away during wound palpation, high RR
		A	24	11:56:00	0	0	0	0	0	0	0	0	0			looks happy and comfortable, no reaction on wound palpation
N1	C14	A	3	15:18:00	0	0	0	1	2	1	1	1	6			looks a bit dull, mildly flattening ear on wound palpation, not interacting a lot
		A	6	18:18:00	0	0	0	1	2	1	1	1	6			very quiet, not a lot of interaction, flattening of ears and moving away during wound palpation
		A	24	12:18:00	0	0	0	0	0	0	2	0	2			interacting nicely when strocking the head, does not like to have the abdomen touched at all, flinching away, looks comfortable otherwise
P1	C15	B	3	15:28:00	0	3	0	1	1	1	1	1	8			hiding at back of cage, not really interacting, seems not comfortable, tensed up
		B	6	18:28:00	0	0	0	1	2	1	1	1	6			quiet, squinting eyes, moving away and tensing up during palpation of wound, flattening of ears
		B	24	12:28:00	0	0	0	1	0	0	1	0	2			anxious, hiding in back of box and tensing up while wound palpation with stick, hard to tell whether due to pain or behaviour
R1	C16	A	3	15:40:00	0	0	0	1	1	0	2	0	4			not liking at all when touching wound, trying to hit with paw, high RR
		A	6	18:40:00	0	0	0	0	2	0	2	1	5			squinting eyes, miauing and moving away when trying to palpate abdomen
		A	24	12:40:00	0	0	0	0	0	0	0	0	0			happy and comfortable, cuddling and purring while palpating wound

## Sheet: SEDATION SCORE
SEDATION SCORE
			1 = pre-OP, 2 = 1h post Extubation, 3 = 3h, 4 = 6h, 5 = 24h
NUMBER	STUDY NUMBER	GROUP	TIMEPOINT SEDATION SCORE	TIME	Q1	Q2	Q3	Q4	Q5	Q6	Q7	TOTAL	NOTES/COMMENTS
A1	A1		3	12:09:00	1	0	0	0	1	sternal	3	5	able to open cage
			6	15:09:00	1	0	0	0	0	sternal	2	3	able to open cage
			24	09:09:00	1	0	0	0	0	sternal	1	2	able to open cage, stressed but otherwise normal behaviour
A3	A2		3	12:28:00	2	0	1	0	0	sternal	2	5	able to open cage
			6	15:28:00	2	0	0	0	0	lateral	2	4	able to open cage, laying in lateral but moving veryl well upon stimulation
			24	09:28:00	2	0	0	0	0	lateral/sternal	1	3	able to open cage, laying in lateral when undisturbed but moving around
A4	A3		3	12:42:00	3	0	0	0	1	sternal	2	6	fearful/anxious, able to open cage
			6	15:42:00	1	0	0	0	0	sternal	1	2	fearful/anxious, able to open cage
			24	09:42:00	1	0	0	0	0	sternal		1	fearful/anxious, able to open cage
C1	A4		3	13:09:00	2	0	1	0	0	lateral, but turning around to other side	2	5	able to open cage, very head shy, anxious/fearful
			6	16:09:00	2	0	0	0	1	sternal	1	4	able to open cage, slightly anxious
			24	10:09:00	2	0	0	0	0	sternal	1	3	able to open cage but anxious
E1	A5		3	13:37:00	2	0	0	0	0	sternal	1	3	anxious/fearful, able to open the cage
			6	16:37:00	1	0	0	0	0	sitting	1	2	able to open cage, sitting in back of the cage
			24	10:37:00	2	0	0	0	0	sternal	1	3	sleeping when approached cage, but waking up and very awake
F2	A6		3	13:51:00	2	0	0	0	0	sternal	1	3	a bit anxious, first at the back of the box, then laying nicely in sternal, able to open the cage
			6	16:51:00	1	0	0	0	0	sternal, but on feet	1	2	turning around, moving quite a lot, able to open cage
			24	10:51:00	2	0	0	0	0	sternal	1	3	anxious, moving around when opening cage
F3	A7		1	14:05:00	2	0	0	0	0	sternal	1	3	very anxious/fearful, able to open the cage
			2	17:05:00	2	0	0	0	0	sternal	1	3	very anxious/fearful, able to open the cage
			3	11:05:00	2	0	0	0	0	sternal	0	2	aggressive, not able to open cage, hissing as soon as approaching
F4	A8		3	14:38:00	2	0	0	0	1	sternal	1	4	nice cat, able to open the cage
			6	17:38:00	2	0	0	0	0	sternal	1	3	likes cuddles, able to open the cage
			24	11:38:00	2	0	0	0	0	sternal	1	3	awake
H1	A9		3	14:54:00	2	0	0	0	0	sternal	1	3	nice cat, stressed, able to open the cage
			6	17:54:00	2	0	0	0	0	sternal	1	3	nice cat, seems relaxed, able to open the cage
			24	14:30:00	2	0	0	0	0	sternal	1	3	nice cat, awake
F1	A10		3	15:15:00	1	0	0	0	0	sitting	1	2	stressed, but nice cat and able to open cage
			6	18:15:00	2	0	0	0	0	sternal	1	3	stressed, able to open cage
			24	12:15:00	1	0	0	0	0	sitting	0	1	stress, anxious/fearful, not able to open cage, fully awake
J4	A11		3	15:30:00	2	0	0	0	0	sternal	0	2	stressed, not able to open the cage
			6	18:30:00	1	0	0	0	0	sternal/sitting	0	1	stressed, not able to open the cage
			24	12:30:00	1	0	0	0	0	sitting	0	1	stressed, not able to open the cage
i1	A12		3	15:45:00	3	0	0	0	1	sternal	2	6	relaxed, seems still a bit sleepy, able to open the cage
			6	18:45:00	2	0	0	0	0	sternal	1	3	able to open the cage
			24	12:45:00	2	0	0	0	0	lateral	1	3	laying in lateral, but moving well when opening the cage, relaxed
J2	A13		3	15:56:00	2	0	0	0	1	sternal	2	5	relaxed, seems stressed out from the heat, able to open the cage
			6	18:56:00	2	0	0	0	0	sternal	0	2	not happy with opening of cage, hissing after stroking
			24	12:56:00	1	0	0	0	0	sternal	0	1	hissing while trying to stroke, awake
J1	A14		3	16:07:00	2	0	0	0	0	sternal	1	3	relaxed, able to open cage
			6	19:07:00	2	0	0	0	0	sternal/sitting	1	3	relaxed, able to open cage
			24	13:07:00	1	0	0	0	0	sternal/sitting	1	2	first hissing, but then able to stroke
B2	B1		3	11:38:00	1	0	0	0	0	sitting/standing	1	2	able to open cage, very awake
			6	14:38:00	2	0	0	0	0	lateral	1	3	able to open cage, chilling, but moving nicely when stimulated
			24	08:38:00	0	0	0	0	0	standing	1	1	able to open cage, less compliant than before
A1	B2		3	11:51:00	2	0	0	0	0	sternal	1	3	able to open cage, very awake
			6	14:51:00	1	0	0	0	0	sitting	1	2	able to open cage, very awake
			24	08:51:00	0	0	0	0	0	standing	1	1	able to open cage, nice cat
A2	B3		3	12:04:00	3	0	0	0	1	lateral	2	6	able to open cage, quite flat
			6	15:04:00	1	0	0	0	0	sitting	1	2	able to open cage, intersted in surroundings
			24	09:04:00								0
B1	B4		3	12:18:00	2	0	0	0	0	sternal/sitting	1	3	able to open cage, nice cat, awake
			6	15:18:00	2	0	0	0	0	sternal	1	3	able to open cage, chilling, but awake
			24	09:18:00	0	0	0	0	0	standing	1	1	able to open cage, very interested
A3	B5		3	12:31:00	1	0	0	0	0	sitting/standing	1	2	able to open cage, nice cat, awake
			6	15:31:00	1	0	0	0	0	sitting	1	2	able to open cage, nice cat, awake
			24	09:31:00	0	0	0	0	0	standing	1	1	able to open cage, nice cat, awake
B4	B6		3	12:44:00	0	0	0	0	0	standing	1	1	able to open cage, nice cat, awake
			6	15:44:00	0	0	0	0	0	standing	1	1	able to open cage, nice cat, awake
			24	09:44:00	0	0	0	0	0	standing	1	1	able to open cage, nice cat
B5	B7		3	12:54:00	1	0	0	0	0	standing	1	2	able to open cage, nice cat, awake
			6	15:54:00	2	0	0	0	0	sternal	1	3	able to open cage, very interested in surroundings
			24	09:54:00	0	0	0	0	0	standing	1	1	able to open cage, nice cat
B3	B8		3	13:07:00	1	0	0	0	0	sitting	1	2	able to open cage, suspicious but nice cat
			6	16:07:00	1	0	0	0	0	sitting	1	2	able to open cage, suspicious but nice cat
			24	10:07:00	1	0	0	0	0	sternal	1	2	able to open cage, chilling, but awake
B6	B9		3	13:17:00	2	0	0	0	0	sternal	2	4	able to open cage, still a bit sleepy
			6	16:17:00	2	0	0	0	1	sternal	2	5	able to open cage, a bit dull and not much interested in surroundings
			24	10:17:00	2	0	0	0	0	sternal	1	3	sleeping, but waking up as soon as approaching, able to open cage
B7	B10		3	13:30:00	3	0	0	0	1	sternal	2	6	seems to be still quite sleepy, able to open cage
			6	16:30:00	2	0	0	0	1	sternal	2	5	a bit dully, not really interacting with surroundings, able to open cage
			24	10:30:00	2	0	0	0	0	sternal	1	3	able to open cage, awake and happy
D1	B11		3	13:41:00	1	0	0	0	1	sitting	1	3	sitting in back of box, awake, able to open cage
			6	16:41:00	2	0	0	0	0	sternal	1	3	awake, able to open cage
			24	10:41:00	1	0	0	0	0	sternal	1	2	able to open cage, awake
D2	B12		3	13:52:00	3	0	1	0	0	lateral	2	6	still very sleepy but reacting well to stimulation, able to open cage
			6	16:52:00	2	0	0	0	0	sternal	1	3	able to open cage, awake
			24	10:52:00	0	0	0	0	0	sternal	1	1	able to open cage, awake
D4	B13		3	14:12:00	2	0	0	0	1	sternal	2	5	able to open cage, slightly dull
			6	17:12:00	1	0	0	0	0	sternal/sitting	1	2	able to open cage, quiet
			24	11:12:00	2	0	0	0	0	sternal	1	3	able to open cage, anxious, awake
D5	B14		3	14:24:00	2	0	0	0	1	sternal	1	4	able to open cage, awake but slightly anxious
			6	17:24:00	2	0	0	0	0	sternal	1	3	able to open cage, awake
			24	11:24:00	2	0	0	0	0	sternal	1	3	able to open cage, awake
E1	B15		3	14:38:00	2	0	0	0	2	lateral	2	6	able to open cage, still quite flat
			6	17:38:00	2	0	0	0	1	sternal	1	4	able to open cage, awake
			24	11:38:00	2	0	0	0	0	sternal	1	3	able to open cage, awake
F1	B16		3	14:50:00	1	0	0	0	0	sitting	1	2	able to open cage, fully awake
			6	17:50:00	1	0	0	0	0	sternal/sitting	1	2	able to open cage, fully awake
			24	11:50:00	1	0	0	0	0	sternal	1	2	able to open cage, fully awake, moving a lot
G1	B17		3	15:08:00	3	0	0	0	1	lateral	2	6	quite dull/sleepy, able to open cage
			6	18:08:00	2	0	0	0	0	sternal	1	3	able to open cage, awake
			24	12:08:00	2	0	0	0	0	sternal	1	3	able to open cage, awake
L1	B18		3	15:33:00	2	0	0	0	1	sternal	2	5	slightly reduced, able to open cage
			6	18:33:00	2	0	0	0	0	sternal	1	3	able to open cage
			24	12:33:00	2	0	0	0	0	sternal	0	2	able to open cage, awake, anxious
M1	B19		3	15:48:00	2	0	0	0	1	sternal	2	5	a bit dull, able to open cage but no able to touch abdomen
			6	18:48:00	2	0	0	0	0	sternal	1	3	able to open cage, awake
			24	12:48:00	2	0	0	0	0	sternal	1	3	able to open cage, awake
L2	B20		3	16:05:00	2	0	0	0	1	sternal	2	5	a bit dull/sleepy, able to open cage
			6	19:05:00	1	0	0	0	0	sternal	0	1	able to open cage, awake
			24	13:05:00	2	0	0	0	0	sternal	1	3	able to open cage, awake
A1	C1		3	11:24:00	2	0	0	0	1	sternal	2	5	nice cat, able to open cage, awake
			6	14:24:00	2	0	0	0	0	sternal	2	4	able to open cage, awake
			24	08:24:00	1	0	0	0	0	sitting	1	2	able to open cage, sitting in back
B1	C2		3	11:36:00	1	0	0	0	0	sitting	2	3	nice cat, able to open cage, still slightly sleepy
			6	14:36:00	0	0	0	0	0	standing	1	1	able to open cage, very active
			24	08:36:00	0	0	0	0	0	standing	1	1	able to open box, active
B3	C3		3	11:48:00	1	0	0	0	1	sitting	2	4	nice cat, able to open box
			6	14:48:00	0	0	0	0	0	standing	1	1	able to open box, active
			24	08:48:00	0	0	0	0	0	standing	1	1	able to open box, active
E1	C5		3	12:50:00	2	0	0	0	1	sternal	2	5	able to open box, awake
			6	15:50:00	1	0	0	0	0	sitting	1	2	able to open box, awake
			24	09:50:00	2	0	0	0	0	sternal	0	2	able to open box, anxious
H1	C6		3	13:08:00	1	0	0	0	1	sitting	2	4	not able to stroke, still a bit sleepy
			6	16:08:00	1	0	0	0	0	sitting	0	1	not able to stroke, awake
			24	10:08:00	1	0	0	0	0	sitting	0	1	not able to stroke, awake
G1	C7		3	13:20:00	2	0	0	0	0	sitting	1	3	able to open cage, interested in surrounding, awake
			6	16:20:00	2	0	0	0	0	sternal	1	3	able to open cage, interested in surrounding, awake
			24	10:20:00	0	0	0	0	0	standing	1	1	able to open box, interested in surroundings moving a lot
I1	C8		3	13:30:00	1	0	0	0	0	sitting	2	3	able to open cage, hissing
			6	16:30:00	2	0	0	0	0	sternal	1	3	able to open cage, awake
			24	10:30:00	0	0	0	0	0	standing	1	1	able to open cage, initially a bit anxious
J1	C9		3	13:39:00	2	0	0	0	1	sternal	2	5	able to open cage, seems still a bit sleepy
			6	16:39:00	1	0	0	0	0	sitting	1	2	able to open cage, very interactive
			24	10:39:00	0	0	0	0	0	standing	1	1	able to open cage, very interactive
K3	C10		3	14:06:00	2	0	0	0	1	sternal	2	5	able to open cage, relaxed
			6	17:06:00	2	0	0	0	0	sternal	1	3	able to open cage, relaxed
			24	11:06:00	2	0	0	0	0	sternal	1	3	able to open cage, relaxed, moving a lot
K4	C11		3	14:19:00	2	0	0	0	1	sternal/lateral	2	5	able to open cage, seems still a bit sleepy
			6	17:19:00	1	0	0	0	0	sitting	1	2	able to open cage, awake
			24	11:19:00	0	0	0	0	0	standing	1	1	able to open cage, wants to leave cage
L2	C12		3	14:47:00	3	0	0	0	1	lateral	2	6	able to open cage, quite dull
			6	17:47:00	2	0	0	0	1	sternal	2	5	able to open cage, quiet
			24	11:47:00	0	0	0	0	0	standing	1	1	able to open cage, interested in surroundings
M1	C13		3	14:56:00	1	0	0	0	0	standing	1	2	able to open cage, moving a lot
			6	17:56:00	2	0	0	0	1	sternal	2	5	able to open cage, laying quietly
			24	11:56:00	0	0	0	0	0	standing	1	1	able to open box, awake
N1	C14		3	15:18:00	2	0	0	0	1	sternal	2	5	able to open cage, quite dull
			6	18:18:00	2	0	0	0	1	sternal	2	5	able to open cage, very quiet
			24	12:18:00	1	0	0	0	0	sitting	1	2	able to open cage, awake
P1	C15		3	15:28:00	2	0	0	0	1	sternal	2	5	able to open cage, hiding in back
			6	18:28:00	2	0	0	0	1	sternal	2	5	able to open cage, quiet
			24	12:28:00	2	0	0	0	0	sternal	1	3	able to open cage but not able to touch
R1	C16		3	15:40:00	1	0	0	0	0	sitting	1	2	able to open cage, awake
			6	18:40:00	2	0	0	0	0	sternal	1	3	able to open cage, awake
			24	12:40:00	1	0	0	0	0	sitting	1	2	able to open cage, awake
